# Supplementary material for: Using Historical and Experimental Data to Reveal Warming Effects on Ant Assemblages
Source: PLoS One. 2014 Feb 4;9(2):e88029. doi: 10.1371/journal.pone.0088029 (PMC3913719; doi:10.1371/journal.pone.0088029)
Supplement: Table S1 — Relative activity-densities of Duke Forest ant species among chamber treatments and years. (XLSX) [file pone.0088029.s001.xlsx]

## Sheet: Sheet1
Sum of N	Column Labels
	0.3			0.5			0.6			1.6			2.1			2.2			3			3.4			4			4.6			4.8			5.4			Grand Total
Row Labels	2010	2011	2012	2010	2011	2012	2010	2011	2012	2010	2011	2012	2010	2011	2012	2010	2011	2012	2010	2011	2012	2010	2011	2012	2010	2011	2012	2010	2011	2012	2010	2011	2012	2010	2011	2012
Amblyopone.pallipes		1									1							1				1		1											1		6
Aphaenogaster.fulva																				1													1				2
Aphaenogaster.lamellidens	2			1	1	6	1	2	2	2	7	2	2		2				5	6	7	5	1						4	3	6	10	7	1		3	88
Aphaenogaster.mariae														1																		1					2
Aphaenogaster.rudis	7	16	13	5	30	13	15	33	16	13	42	16	8	20	11	18	27	13	2	21	12	7	14	14	14	32	10	11	33	21	10	15	6	9	19	11	577
Aphaenogaster.tennesseensis																																3	5				8
Camponotus.americanus							1		1			1						1	1	1					1								3		1		11
Camponotus.castaneus	1		2		1	1			4	1	7	3		3		1	4		1	10	5	1	4	1	2	2			1	1		5			3	2	66
Camponotus.chromaiodes	2	1		3	6	1	2				2				1		2				2		2	4				3	4		4	4	2	1			46
Camponotus.nearcticus		1																						1											2		4
Camponotus.pennsylvanicus					6		21	75	10		1					5	53	2	1	3	1		0		2	2			3	1		3	1	1	1	1	193
Crematogaster.ashmeadi		1	1						1												4					1	4						2		2		16
Crematogaster.lineolata	1	2	2	6	14	9		2		8	35	12	13	4	12	3	1	1	3	8	5	24	20	26	11	5	15	25	21	27	13	6	3	38	33	41	449
Crematogaster.rudis						1																															1
Crematogaster.vermiculata																					1		1									1					3
Formica.pallidefulva		4	2		1	2		2				4		1	1		4	2		2								1	1	2		3			1		33
Formica.sanginea.gr				5			1						1			1												2			2			26			38
Formica.subsericea				2			1		2					4	1	1	2			5						3	2		9					4			36
Lasius.interjectus																										1											1
Myrmecina.americana	3	1	3		1	3	4	1	5	5	3	3	3	1	1	3	3	7			6	5	1	2	2	1	1	1	1		1		3	5		2	81
Myrmecina.cryptica		1									1						2																				4
Neivamyrmex.texanus																																		52			52
Nylanderia.concinna																											2										2
Nylanderia.terricola											1																										1
Paratrechina.faisonensis																																		1			1
Ponera.pennsylvanica			1	1	2	1		1	2		1	1		5			2				1	1	5			2			3	2			1	1	1	1	35
Prenolepis.imparis	1		1	1		1	1		1									1			1						2										10
Pyramica.carolinensis																				1																	1
Pyramica.ornata																											1										1
Pyramica.pergandei											1																										1
Pyramica.sp_DFmorph1										1																											1
Solenopsis.molesta					1		1	5					2	10	5					1					1	23	9	1	18			1			23	12	113
Stenamma.cf impar			1																																		1
Stenamma.impar				1																																	1
Temnothorax.curvispinosus		1				1		1		1				2	1					1		1	1		1	3	3	1	7								25
Temnothorax.pergandei											1						1							1													3
Temnothorax.schaumii		1																																			1
Grand Total	17	30	26	25	63	39	48	122	44	31	103	42	29	51	35	32	101	28	13	60	45	45	49	50	34	75	49	45	105	57	36	52	34	139	87	73	1914
2010	17	25	48	31	29	32	13	45	34	45	36	139
2011	30	63	122	103	51	101	60	49	75	105	52	87
2012	26	39	44	42	35	28	45	50	49	57	34	73

## Sheet: RevisionsDFannual.csv
Species	Meantemp	Year	N
Amblyopone.pallipes	0.3	2011	1
Amblyopone.pallipes	1.6	2011	1
Amblyopone.pallipes	2.2	2012	1
Amblyopone.pallipes	3.4	2010	1
Amblyopone.pallipes	3.4	2012	1
Amblyopone.pallipes	5.4	2011	1
Aphaenogaster.rudis	0.3	2010	7
Aphaenogaster.rudis	0.3	2011	4
Aphaenogaster.rudis	0.5	2010	5
Aphaenogaster.rudis	0.5	2011	9
Aphaenogaster.rudis	0.5	2012	1
Aphaenogaster.rudis	0.6	2010	15
Aphaenogaster.rudis	0.6	2011	1
Aphaenogaster.rudis	0.6	2012	1
Aphaenogaster.rudis	1.6	2010	13
Aphaenogaster.rudis	1.6	2011	19
Aphaenogaster.rudis	1.6	2012	2
Aphaenogaster.rudis	2.1	2010	8
Aphaenogaster.rudis	2.1	2011	2
Aphaenogaster.rudis	2.1	2012	1
Aphaenogaster.rudis	2.2	2010	18
Aphaenogaster.rudis	2.2	2011	4
Aphaenogaster.rudis	2.2	2012	2
Aphaenogaster.rudis	3	2010	2
Aphaenogaster.rudis	3	2011	4
Aphaenogaster.rudis	3.4	2010	7
Aphaenogaster.rudis	3.4	2011	5
Aphaenogaster.rudis	3.4	2012	1
Aphaenogaster.rudis	4	2010	14
Aphaenogaster.rudis	4	2011	3
Aphaenogaster.rudis	4.6	2010	11
Aphaenogaster.rudis	4.6	2011	6
Aphaenogaster.rudis	4.6	2012	2
Aphaenogaster.rudis	4.8	2010	10
Aphaenogaster.rudis	4.8	2011	3
Aphaenogaster.rudis	5.4	2010	9
Aphaenogaster.rudis	5.4	2011	4
Aphaenogaster.rudis	5.4	2012	2
Aphaenogaster.fulva	3	2011	1
Aphaenogaster.fulva	4.8	2012	1
Aphaenogaster.lamellidens	0.3	2010	2
Aphaenogaster.lamellidens	0.5	2010	1
Aphaenogaster.lamellidens	0.5	2011	1
Aphaenogaster.lamellidens	0.5	2012	6
Aphaenogaster.lamellidens	0.6	2010	1
Aphaenogaster.lamellidens	0.6	2011	2
Aphaenogaster.lamellidens	0.6	2012	2
Aphaenogaster.lamellidens	1.6	2010	2
Aphaenogaster.lamellidens	1.6	2011	7
Aphaenogaster.lamellidens	1.6	2012	2
Aphaenogaster.lamellidens	2.1	2010	2
Aphaenogaster.lamellidens	2.1	2012	2
Aphaenogaster.lamellidens	3	2010	5
Aphaenogaster.lamellidens	3	2011	6
Aphaenogaster.lamellidens	3	2012	7
Aphaenogaster.lamellidens	3.4	2010	5
Aphaenogaster.lamellidens	3.4	2011	1
Aphaenogaster.lamellidens	4.6	2011	4
Aphaenogaster.lamellidens	4.6	2012	3
Aphaenogaster.lamellidens	4.8	2010	6
Aphaenogaster.lamellidens	4.8	2011	10
Aphaenogaster.lamellidens	4.8	2012	7
Aphaenogaster.lamellidens	5.4	2010	1
Aphaenogaster.lamellidens	5.4	2012	3
Aphaenogaster.mariae	2.1	2011	1
Aphaenogaster.mariae	4.8	2011	1
Aphaenogaster.rudis	0.3	2011	12
Aphaenogaster.rudis	0.3	2012	13
Aphaenogaster.rudis	0.5	2011	21
Aphaenogaster.rudis	0.5	2012	12
Aphaenogaster.rudis	0.6	2011	32
Aphaenogaster.rudis	0.6	2012	15
Aphaenogaster.rudis	1.6	2011	23
Aphaenogaster.rudis	1.6	2012	14
Aphaenogaster.rudis	2.1	2011	18
Aphaenogaster.rudis	2.1	2012	10
Aphaenogaster.rudis	2.2	2011	23
Aphaenogaster.rudis	2.2	2012	11
Aphaenogaster.rudis	3	2011	17
Aphaenogaster.rudis	3	2012	12
Aphaenogaster.rudis	3.4	2011	9
Aphaenogaster.rudis	3.4	2012	13
Aphaenogaster.rudis	4	2011	29
Aphaenogaster.rudis	4	2012	10
Aphaenogaster.rudis	4.6	2011	27
Aphaenogaster.rudis	4.6	2012	19
Aphaenogaster.rudis	4.8	2011	12
Aphaenogaster.rudis	4.8	2012	6
Aphaenogaster.rudis	5.4	2011	15
Aphaenogaster.rudis	5.4	2012	9
Aphaenogaster.tennesseensis	4.8	2011	3
Aphaenogaster.tennesseensis	4.8	2012	5
Camponotus.americanus	0.6	2010	1
Camponotus.americanus	0.6	2012	1
Camponotus.americanus	1.6	2012	1
Camponotus.americanus	2.2	2012	1
Camponotus.americanus	3	2010	1
Camponotus.americanus	3	2011	1
Camponotus.americanus	4	2010	1
Camponotus.americanus	4.8	2012	3
Camponotus.americanus	5.4	2011	1
Camponotus.castaneus	0.3	2010	1
Camponotus.castaneus	0.3	2012	2
Camponotus.castaneus	0.5	2011	1
Camponotus.castaneus	0.5	2012	1
Camponotus.castaneus	0.6	2012	4
Camponotus.castaneus	1.6	2010	1
Camponotus.castaneus	1.6	2011	7
Camponotus.castaneus	1.6	2012	3
Camponotus.castaneus	2.1	2011	3
Camponotus.castaneus	2.2	2010	1
Camponotus.castaneus	2.2	2011	4
Camponotus.castaneus	3	2010	1
Camponotus.castaneus	3	2011	10
Camponotus.castaneus	3	2012	5
Camponotus.castaneus	3.4	2010	1
Camponotus.castaneus	3.4	2011	4
Camponotus.castaneus	3.4	2012	1
Camponotus.castaneus	4	2010	2
Camponotus.castaneus	4	2011	2
Camponotus.castaneus	4.6	2011	1
Camponotus.castaneus	4.6	2012	1
Camponotus.castaneus	4.8	2011	5
Camponotus.castaneus	5.4	2011	3
Camponotus.castaneus	5.4	2012	2
Camponotus.chromaiodes	0.3	2010	2
Camponotus.chromaiodes	0.3	2011	1
Camponotus.chromaiodes	0.5	2010	3
Camponotus.chromaiodes	0.5	2011	6
Camponotus.chromaiodes	0.5	2012	1
Camponotus.chromaiodes	0.6	2010	2
Camponotus.chromaiodes	1.6	2011	2
Camponotus.chromaiodes	2.1	2012	1
Camponotus.chromaiodes	2.2	2011	2
Camponotus.chromaiodes	3	2012	2
Camponotus.chromaiodes	3.4	2011	2
Camponotus.chromaiodes	3.4	2012	4
Camponotus.chromaiodes	4.6	2010	3
Camponotus.chromaiodes	4.6	2011	4
Camponotus.chromaiodes	4.8	2010	4
Camponotus.chromaiodes	4.8	2011	4
Camponotus.chromaiodes	4.8	2012	2
Camponotus.chromaiodes	5.4	2010	1
Camponotus.nearcticus	0.3	2011	1
Camponotus.nearcticus	3.4	2012	1
Camponotus.nearcticus	5.4	2011	2
Camponotus.pennsylvanicus	0.5	2011	6
Camponotus.pennsylvanicus	0.6	2010	21
Camponotus.pennsylvanicus	0.6	2011	75
Camponotus.pennsylvanicus	0.6	2012	10
Camponotus.pennsylvanicus	1.6	2011	1
Camponotus.pennsylvanicus	2.2	2010	5
Camponotus.pennsylvanicus	2.2	2011	53
Camponotus.pennsylvanicus	2.2	2012	2
Camponotus.pennsylvanicus	3	2010	1
Camponotus.pennsylvanicus	3	2011	3
Camponotus.pennsylvanicus	3	2012	1
Camponotus.pennsylvanicus	3.4	2011	0
Camponotus.pennsylvanicus	4	2010	2
Camponotus.pennsylvanicus	4	2011	2
Camponotus.pennsylvanicus	4.6	2011	3
Camponotus.pennsylvanicus	4.6	2012	1
Camponotus.pennsylvanicus	4.8	2011	3
Camponotus.pennsylvanicus	4.8	2012	1
Camponotus.pennsylvanicus	5.4	2010	1
Camponotus.pennsylvanicus	5.4	2011	1
Camponotus.pennsylvanicus	5.4	2012	1
Crematogaster.ashmeadi	0.3	2011	1
Crematogaster.ashmeadi	0.3	2012	1
Crematogaster.ashmeadi	0.6	2012	1
Crematogaster.ashmeadi	3	2012	4
Crematogaster.ashmeadi	4	2011	1
Crematogaster.ashmeadi	4	2012	4
Crematogaster.ashmeadi	4.8	2012	2
Crematogaster.ashmeadi	5.4	2011	2
Crematogaster.lineolata	0.3	2010	1
Crematogaster.lineolata	0.3	2011	2
Crematogaster.lineolata	0.3	2012	2
Crematogaster.lineolata	0.5	2010	6
Crematogaster.lineolata	0.5	2011	14
Crematogaster.lineolata	0.5	2012	9
Crematogaster.lineolata	0.6	2011	2
Crematogaster.lineolata	1.6	2010	8
Crematogaster.lineolata	1.6	2011	35
Crematogaster.lineolata	1.6	2012	12
Crematogaster.lineolata	2.1	2010	13
Crematogaster.lineolata	2.1	2011	4
Crematogaster.lineolata	2.1	2012	12
Crematogaster.lineolata	2.2	2010	3
Crematogaster.lineolata	2.2	2011	1
Crematogaster.lineolata	2.2	2012	1
Crematogaster.lineolata	3	2010	3
Crematogaster.lineolata	3	2011	8
Crematogaster.lineolata	3	2012	5
Crematogaster.lineolata	3.4	2010	24
Crematogaster.lineolata	3.4	2011	20
Crematogaster.lineolata	3.4	2012	26
Crematogaster.lineolata	4	2010	11
Crematogaster.lineolata	4	2011	5
Crematogaster.lineolata	4	2012	15
Crematogaster.lineolata	4.6	2010	25
Crematogaster.lineolata	4.6	2011	21
Crematogaster.lineolata	4.6	2012	27
Crematogaster.lineolata	4.8	2010	13
Crematogaster.lineolata	4.8	2011	6
Crematogaster.lineolata	4.8	2012	3
Crematogaster.lineolata	5.4	2010	38
Crematogaster.lineolata	5.4	2011	33
Crematogaster.lineolata	5.4	2012	41
Crematogaster.rudis	0.5	2012	1
Crematogaster.vermiculata	3	2012	1
Crematogaster.vermiculata	3.4	2011	1
Crematogaster.vermiculata	4.8	2011	1
Formica.pallidefulva	0.3	2011	4
Formica.pallidefulva	0.3	2012	2
Formica.pallidefulva	0.5	2011	1
Formica.pallidefulva	0.5	2012	2
Formica.pallidefulva	0.6	2011	2
Formica.pallidefulva	1.6	2012	4
Formica.pallidefulva	2.1	2011	1
Formica.pallidefulva	2.1	2012	1
Formica.pallidefulva	2.2	2011	4
Formica.pallidefulva	2.2	2012	2
Formica.pallidefulva	3	2011	2
Formica.pallidefulva	4.6	2010	1
Formica.pallidefulva	4.6	2011	1
Formica.pallidefulva	4.6	2012	2
Formica.pallidefulva	4.8	2011	3
Formica.pallidefulva	5.4	2011	1
Formica.sanginea.gr	0.5	2010	5
Formica.sanginea.gr	0.6	2010	1
Formica.sanginea.gr	2.1	2010	1
Formica.sanginea.gr	2.2	2010	1
Formica.sanginea.gr	4.6	2010	2
Formica.sanginea.gr	4.8	2010	2
Formica.sanginea.gr	5.4	2010	26
Formica.subsericea	0.5	2010	2
Formica.subsericea	0.6	2010	1
Formica.subsericea	0.6	2012	2
Formica.subsericea	2.1	2011	4
Formica.subsericea	2.1	2012	1
Formica.subsericea	2.2	2010	1
Formica.subsericea	2.2	2011	2
Formica.subsericea	3	2011	5
Formica.subsericea	4	2011	3
Formica.subsericea	4	2012	2
Formica.subsericea	4.6	2011	9
Formica.subsericea	5.4	2010	4
Lasius.interjectus	4	2011	1
Myrmecina.americana	0.3	2010	3
Myrmecina.americana	0.3	2011	1
Myrmecina.americana	0.3	2012	3
Myrmecina.americana	0.5	2011	1
Myrmecina.americana	0.5	2012	3
Myrmecina.americana	0.6	2010	4
Myrmecina.americana	0.6	2011	1
Myrmecina.americana	0.6	2012	5
Myrmecina.americana	1.6	2010	5
Myrmecina.americana	1.6	2011	3
Myrmecina.americana	1.6	2012	3
Myrmecina.americana	2.1	2010	3
Myrmecina.americana	2.1	2011	1
Myrmecina.americana	2.1	2012	1
Myrmecina.americana	2.2	2010	3
Myrmecina.americana	2.2	2011	3
Myrmecina.americana	2.2	2012	7
Myrmecina.americana	3	2012	6
Myrmecina.americana	3.4	2010	5
Myrmecina.americana	3.4	2011	1
Myrmecina.americana	3.4	2012	2
Myrmecina.americana	4	2010	2
Myrmecina.americana	4	2011	1
Myrmecina.americana	4	2012	1
Myrmecina.americana	4.6	2010	1
Myrmecina.americana	4.6	2011	1
Myrmecina.americana	4.8	2010	1
Myrmecina.americana	4.8	2012	3
Myrmecina.americana	5.4	2010	5
Myrmecina.americana	5.4	2012	2
Myrmecina.cryptica	0.3	2011	1
Myrmecina.cryptica	1.6	2011	1
Myrmecina.cryptica	2.2	2011	2
Neivamyrmex.texanus	5.4	2010	52
Nylanderia.concinna	4	2012	2
Nylanderia.terricola	1.6	2011	1
Paratrechina.faisonensis	5.4	2010	1
Ponera.pennsylvanica	0.3	2012	1
Ponera.pennsylvanica	0.5	2010	1
Ponera.pennsylvanica	0.5	2011	2
Ponera.pennsylvanica	0.5	2012	1
Ponera.pennsylvanica	0.6	2011	1
Ponera.pennsylvanica	0.6	2012	2
Ponera.pennsylvanica	1.6	2011	1
Ponera.pennsylvanica	1.6	2012	1
Ponera.pennsylvanica	2.1	2011	5
Ponera.pennsylvanica	2.2	2011	2
Ponera.pennsylvanica	3	2012	1
Ponera.pennsylvanica	3.4	2010	1
Ponera.pennsylvanica	3.4	2011	5
Ponera.pennsylvanica	4	2011	2
Ponera.pennsylvanica	4.6	2011	3
Ponera.pennsylvanica	4.6	2012	2
Ponera.pennsylvanica	4.8	2012	1
Ponera.pennsylvanica	5.4	2010	1
Ponera.pennsylvanica	5.4	2011	1
Ponera.pennsylvanica	5.4	2012	1
Prenolepis.imparis	0.3	2010	1
Prenolepis.imparis	0.3	2012	1
Prenolepis.imparis	0.5	2010	1
Prenolepis.imparis	0.5	2012	1
Prenolepis.imparis	0.6	2010	1
Prenolepis.imparis	0.6	2012	1
Prenolepis.imparis	2.2	2012	1
Prenolepis.imparis	3	2012	1
Prenolepis.imparis	4	2012	2
Pyramica.carolinensis	3	2011	1
Pyramica.ornata	4	2012	1
Pyramica.pergandei	1.6	2011	1
Pyramica.sp_DFmorph1	1.6	2010	1
Solenopsis.molesta	0.5	2011	1
Solenopsis.molesta	0.6	2010	1
Solenopsis.molesta	0.6	2011	5
Solenopsis.molesta	2.1	2010	2
Solenopsis.molesta	2.1	2011	10
Solenopsis.molesta	2.1	2012	5
Solenopsis.molesta	3	2011	1
Solenopsis.molesta	4	2010	1
Solenopsis.molesta	4	2011	23
Solenopsis.molesta	4	2012	9
Solenopsis.molesta	4.6	2010	1
Solenopsis.molesta	4.6	2011	18
Solenopsis.molesta	4.8	2011	1
Solenopsis.molesta	5.4	2011	23
Solenopsis.molesta	5.4	2012	12
Stenamma.cf impar	0.3	2012	1
Stenamma.impar	0.5	2010	1
Temnothorax.curvispinosus	0.3	2011	1
Temnothorax.curvispinosus	0.5	2012	1
Temnothorax.curvispinosus	0.6	2011	1
Temnothorax.curvispinosus	1.6	2010	1
Temnothorax.curvispinosus	2.1	2011	2
Temnothorax.curvispinosus	2.1	2012	1
Temnothorax.curvispinosus	3	2011	1
Temnothorax.curvispinosus	3.4	2010	1
Temnothorax.curvispinosus	3.4	2011	1
Temnothorax.curvispinosus	4	2010	1
Temnothorax.curvispinosus	4	2011	3
Temnothorax.curvispinosus	4	2012	3
Temnothorax.curvispinosus	4.6	2010	1
Temnothorax.curvispinosus	4.6	2011	7
Temnothorax.pergandei	1.6	2011	1
Temnothorax.pergandei	2.2	2011	1
Temnothorax.pergandei	3.4	2012	1
Temnothorax.schaumii	0.3	2011	1
Unknown.sp_DFmorph4	3	2012	1

## Sheet: Sheet2
Sum of N	Column Labels
	0.3			0.5			0.6			1.6			2.1			2.2			3			3.4			4			4.6			4.8			5.4			Grand Total
Row Labels	2010	2011	2012	2010	2011	2012	2010	2011	2012	2010	2011	2012	2010	2011	2012	2010	2011	2012	2010	2011	2012	2010	2011	2012	2010	2011	2012	2010	2011	2012	2010	2011	2012	2010	2011	2012
Amblyopone.pallipes		1									1							1				1		1											1		6
Aphaenogaster.fulva																				1													1				2
Aphaenogaster.lamellidens	2			1	1	6	1	2	2	2	7	2	2		2				5	6	7	5	1						4	3	6	10	7	1		3	88
Aphaenogaster.mariae														1																		1					2
Aphaenogaster.rudis	7	16	13	5	30	13	15	33	16	13	42	16	8	20	11	18	27	13	2	21	12	7	14	14	14	32	10	11	33	21	10	15	6	9	19	11	577
Aphaenogaster.tennesseensis																																3	5				8
Camponotus.americanus							1		1			1						1	1	1					1								3		1		11
Camponotus.castaneus	1		2		1	1			4	1	7	3		3		1	4		1	10	5	1	4	1	2	2			1	1		5			3	2	66
Camponotus.chromaiodes	2	1		3	6	1	2				2				1		2				2		2	4				3	4		4	4	2	1			46
Camponotus.nearcticus		1																						1											2		4
Camponotus.pennsylvanicus					6		21	75	10		1					5	53	2	1	3	1		0		2	2			3	1		3	1	1	1	1	193
Crematogaster.ashmeadi		1	1						1												4					1	4						2		2		16
Crematogaster.lineolata	1	2	2	6	14	9		2		8	35	12	13	4	12	3	1	1	3	8	5	24	20	26	11	5	15	25	21	27	13	6	3	38	33	41	449
Crematogaster.rudis						1																															1
Crematogaster.vermiculata																					1		1									1					3
Formica.pallidefulva		4	2		1	2		2				4		1	1		4	2		2								1	1	2		3			1		33
Formica.sanginea.gr				5			1						1			1												2			2			26			38
Formica.subsericea				2			1		2					4	1	1	2			5						3	2		9					4			36
Lasius.interjectus																										1											1
Myrmecina.americana	3	1	3		1	3	4	1	5	5	3	3	3	1	1	3	3	7			6	5	1	2	2	1	1	1	1		1		3	5		2	81
Myrmecina.cryptica		1									1						2																				4
Neivamyrmex.texanus																																		52			52
Nylanderia.concinna																											2										2
Nylanderia.terricola											1																										1
Paratrechina.faisonensis																																		1			1
Ponera.pennsylvanica			1	1	2	1		1	2		1	1		5			2				1	1	5			2			3	2			1	1	1	1	35
Prenolepis.imparis	1		1	1		1	1		1									1			1						2										10
Pyramica.carolinensis																				1																	1
Pyramica.ornata																											1										1
Pyramica.pergandei											1																										1
Pyramica.sp_DFmorph1										1																											1
Solenopsis.molesta					1		1	5					2	10	5					1					1	23	9	1	18			1			23	12	113
Stenamma.cf impar			1																																		1
Stenamma.impar				1																																	1
Temnothorax.curvispinosus		1				1		1		1				2	1					1		1	1		1	3	3	1	7								25
Temnothorax.pergandei											1						1							1													3
Temnothorax.schaumii		1																																			1
Grand Total	17	30	26	25	63	39	48	122	44	31	103	42	29	51	35	32	101	28	13	60	45	45	49	50	34	75	49	45	105	57	36	52	34	139	87	73	1914
Sum of N	Column Labels
	0.3			0.5			0.6			1.6			2.1			2.2			3			3.4			4			4.6			4.8			5.4
Row Labels	2010	2011	2012	2010	2011	2012	2010	2011	2012	2010	2011	2012	2010	2011	2012	2010	2011	2012	2010	2011	2012	2010	2011	2012	2010	2011	2012	2010	2011	2012	2010	2011	2012	2010	2011	2012
Amblyopone.pallipes	0	0.0333333	0	0	0	0	0	0	0	0	0.00970874	0	0	0	0	0	0	0.0357143	0	0	0	0.0222222	0	0.02	0	0	0	0	0	0	0	0	0	0	0.0114943	0
Aphaenogaster.fulva	0	0	0	0	0	0	0	0	0	0	0	0	0	0	0	0	0	0	0	0.0166667	0	0	0	0	0	0	0	0	0	0	0	0	0.0294118	0	0	0
Aphaenogaster.lamellidens	0.117647	0	0	0.04	0.015873	0.153846	0.0208333	0.0163934	0.0454545	0.0645161	0.0679612	0.047619	0.0689655	0	0.0571429	0	0	0	0.384615	0.1	0.155556	0.111111	0.0204082	0	0	0	0	0	0.0380952	0.0526316	0.166667	0.192308	0.205882	0.00719424	0	0.0410959
Aphaenogaster.mariae	0	0	0	0	0	0	0	0	0	0	0	0	0	0.0196078	0	0	0	0	0	0	0	0	0	0	0	0	0	0	0	0	0	0.0192308	0	0	0	0
Aphaenogaster.rudis	0.411765	0.533333	0.5	0.2	0.47619	0.333333	0.3125	0.270492	0.363636	0.419355	0.407767	0.380952	0.275862	0.392157	0.314286	0.5625	0.267327	0.464286	0.153846	0.35	0.266667	0.155556	0.285714	0.28	0.411765	0.426667	0.204082	0.244444	0.314286	0.368421	0.277778	0.288462	0.176471	0.0647482	0.218391	0.150685
Aphaenogaster.tennesseensis	0	0	0	0	0	0	0	0	0	0	0	0	0	0	0	0	0	0	0	0	0	0	0	0	0	0	0	0	0	0	0	0.0576923	0.147059	0	0	0
Camponotus.americanus	0	0	0	0	0	0	0.0208333	0	0.0227273	0	0	0.0238095	0	0	0	0	0	0.0357143	0.0769231	0.0166667	0	0	0	0	0.0294118	0	0	0	0	0	0	0	0.0882353	0	0.0114943	0
Camponotus.castaneus	0.0588235	0	0.0769231	0	0.015873	0.025641	0	0	0.0909091	0.0322581	0.0679612	0.0714286	0	0.0588235	0	0.03125	0.039604	0	0.0769231	0.166667	0.111111	0.0222222	0.0816327	0.02	0.0588235	0.0266667	0	0	0.00952381	0.0175439	0	0.0961538	0	0	0.0344828	0.0273973
Camponotus.chromaiodes	0.117647	0.0333333	0	0.12	0.0952381	0.025641	0.0416667	0	0	0	0.0194175	0	0	0	0.0285714	0	0.019802	0	0	0	0.0444444	0	0.0408163	0.08	0	0	0	0.0666667	0.0380952	0	0.111111	0.0769231	0.0588235	0.00719424	0	0
Camponotus.nearcticus	0	0.0333333	0	0	0	0	0	0	0	0	0	0	0	0	0	0	0	0	0	0	0	0	0	0.02	0	0	0	0	0	0	0	0	0	0	0.0229885	0
Camponotus.pennsylvanicus	0	0	0	0	0.0952381	0	0.4375	0.614754	0.227273	0	0.00970874	0	0	0	0	0.15625	0.524752	0.0714286	0.0769231	0.05	0.0222222	0	0	0	0.0588235	0.0266667	0	0	0.0285714	0.0175439	0	0.0576923	0.0294118	0.00719424	0.0114943	0.0136986
Crematogaster.ashmeadi	0	0.0333333	0.0384615	0	0	0	0	0	0.0227273	0	0	0	0	0	0	0	0	0	0	0	0.0888889	0	0	0	0	0.0133333	0.0816327	0	0	0	0	0	0.0588235	0	0.0229885	0
Crematogaster.lineolata	0.0588235	0.0666667	0.0769231	0.24	0.222222	0.230769	0	0.0163934	0	0.258065	0.339806	0.285714	0.448276	0.0784314	0.342857	0.09375	0.00990099	0.0357143	0.230769	0.133333	0.111111	0.533333	0.408163	0.52	0.323529	0.0666667	0.306122	0.555556	0.2	0.473684	0.361111	0.115385	0.0882353	0.273381	0.37931	0.561644
Crematogaster.rudis	0	0	0	0	0	0.025641	0	0	0	0	0	0	0	0	0	0	0	0	0	0	0	0	0	0	0	0	0	0	0	0	0	0	0	0	0	0
Crematogaster.vermiculata	0	0	0	0	0	0	0	0	0	0	0	0	0	0	0	0	0	0	0	0	0.0222222	0	0.0204082	0	0	0	0	0	0	0	0	0.0192308	0	0	0	0
Formica.pallidefulva	0	0.133333	0.0769231	0	0.015873	0.0512821	0	0.0163934	0	0	0	0.0952381	0	0.0196078	0.0285714	0	0.039604	0.0714286	0	0.0333333	0	0	0	0	0	0	0	0.0222222	0.00952381	0.0350877	0	0.0576923	0	0	0.0114943	0
Formica.sanginea.gr	0	0	0	0.2	0	0	0.0208333	0	0	0	0	0	0.0344828	0	0	0.03125	0	0	0	0	0	0	0	0	0	0	0	0.0444444	0	0	0.0555556	0	0	0.18705	0	0
Formica.subsericea	0	0	0	0.08	0	0	0.0208333	0	0.0454545	0	0	0	0	0.0784314	0.0285714	0.03125	0.019802	0	0	0.0833333	0	0	0	0	0	0.04	0.0408163	0	0.0857143	0	0	0	0	0.028777	0	0
Lasius.interjectus	0	0	0	0	0	0	0	0	0	0	0	0	0	0	0	0	0	0	0	0	0	0	0	0	0	0.0133333	0	0	0	0	0	0	0	0	0	0
Myrmecina.americana	0.176471	0.0333333	0.115385	0	0.015873	0.0769231	0.0833333	0.00819672	0.113636	0.16129	0.0291262	0.0714286	0.103448	0.0196078	0.0285714	0.09375	0.029703	0.25	0	0	0.133333	0.111111	0.0204082	0.04	0.0588235	0.0133333	0.0204082	0.0222222	0.00952381	0	0.0277778	0	0.0882353	0.0359712	0	0.0273973
Myrmecina.cryptica	0	0.0333333	0	0	0	0	0	0	0	0	0.00970874	0	0	0	0	0	0.019802	0	0	0	0	0	0	0	0	0	0	0	0	0	0	0	0	0	0	0
Neivamyrmex.texanus	0	0	0	0	0	0	0	0	0	0	0	0	0	0	0	0	0	0	0	0	0	0	0	0	0	0	0	0	0	0	0	0	0	0.374101	0	0
Nylanderia.concinna	0	0	0	0	0	0	0	0	0	0	0	0	0	0	0	0	0	0	0	0	0	0	0	0	0	0	0.0408163	0	0	0	0	0	0	0	0	0
Nylanderia.terricola	0	0	0	0	0	0	0	0	0	0	0.00970874	0	0	0	0	0	0	0	0	0	0	0	0	0	0	0	0	0	0	0	0	0	0	0	0	0
Paratrechina.faisonensis	0	0	0	0	0	0	0	0	0	0	0	0	0	0	0	0	0	0	0	0	0	0	0	0	0	0	0	0	0	0	0	0	0	0.00719424	0	0
Ponera.pennsylvanica	0	0	0.0384615	0.04	0.031746	0.025641	0	0.00819672	0.0454545	0	0.00970874	0.0238095	0	0.0980392	0	0	0.019802	0	0	0	0.0222222	0.0222222	0.102041	0	0	0.0266667	0	0	0.0285714	0.0350877	0	0	0.0294118	0.00719424	0.0114943	0.0136986
Prenolepis.imparis	0.0588235	0	0.0384615	0.04	0	0.025641	0.0208333	0	0.0227273	0	0	0	0	0	0	0	0	0.0357143	0	0	0.0222222	0	0	0	0	0	0.0408163	0	0	0	0	0	0	0	0	0
Pyramica.carolinensis	0	0	0	0	0	0	0	0	0	0	0	0	0	0	0	0	0	0	0	0.0166667	0	0	0	0	0	0	0	0	0	0	0	0	0	0	0	0
Pyramica.ornata	0	0	0	0	0	0	0	0	0	0	0	0	0	0	0	0	0	0	0	0	0	0	0	0	0	0	0.0204082	0	0	0	0	0	0	0	0	0
Pyramica.pergandei	0	0	0	0	0	0	0	0	0	0	0.00970874	0	0	0	0	0	0	0	0	0	0	0	0	0	0	0	0	0	0	0	0	0	0	0	0	0
Pyramica.sp_DFmorph1	0	0	0	0	0	0	0	0	0	0.0322581	0	0	0	0	0	0	0	0	0	0	0	0	0	0	0	0	0	0	0	0	0	0	0	0	0	0
Solenopsis.molesta	0	0	0	0	0.015873	0	0.0208333	0.0409836	0	0	0	0	0.0689655	0.196078	0.142857	0	0	0	0	0.0166667	0	0	0	0	0.0294118	0.306667	0.183673	0.0222222	0.171429	0	0	0.0192308	0	0	0.264368	0.164384
Stenamma.cf impar	0	0	0.0384615	0	0	0	0	0	0	0	0	0	0	0	0	0	0	0	0	0	0	0	0	0	0	0	0	0	0	0	0	0	0	0	0	0
Stenamma.impar	0	0	0	0.04	0	0	0	0	0	0	0	0	0	0	0	0	0	0	0	0	0	0	0	0	0	0	0	0	0	0	0	0	0	0	0	0
Temnothorax.curvispinosus	0	0.0333333	0	0	0	0.025641	0	0.00819672	0	0.0322581	0	0	0	0.0392157	0.0285714	0	0	0	0	0.0166667	0	0.0222222	0.0204082	0	0.0294118	0.04	0.0612245	0.0222222	0.0666667	0	0	0	0	0	0	0
Temnothorax.pergandei	0	0	0	0	0	0	0	0	0	0	0.00970874	0	0	0	0	0	0.00990099	0	0	0	0	0	0	0.02	0	0	0	0	0	0	0	0	0	0	0	0
Temnothorax.schaumii	0	0.0333333	0	0	0	0	0	0	0	0	0	0	0	0	0	0	0	0	0	0	0	0	0	0	0	0	0	0	0	0	0	0	0	0	0	0
Grand Total	1	1	1	1	1	1	1	1	1	1	1	1	1	1	1	1	1	1	1	1	1	1	1	1	1	1	1	1	1	1	1	1	1	1	1	1
	0.3	0.5	0.6	1.6	2.1	2.2	3	3.4	4	4.6	4.8	5.4
2010	17	25	48	31	29	32	13	45	34	45	36	139
2011	30	63	122	103	51	101	60	49	75	105	52	87
2012	26	39	44	42	35	28	45	50	49	57	34	73

## Sheet: Sheet4
	0.3°C			0.5°C			0.6°C			1.6°C			2.1°C			2.2°C			3°C			3.4°C			4°C			4.6°C			4.8°C			5.4°C
Species	2010	2011	2012	2010	2011	2012	2010	2011	2012	2010	2011	2012	2010	2011	2012	2010	2011	2012	2010	2011	2012	2010	2011	2012	2010	2011	2012	2010	2011	2012	2010	2011	2012	2010	2011	2012
Stigmatomma pallipes (Haldeman)	0	0.0333333	0	0	0	0	0	0	0	0	0.00970874	0	0	0	0	0	0	0.0357143	0	0	0	0.0222222	0	0.02	0	0	0	0	0	0	0	0	0	0	0.0114943	0
Aphaenogaster fulva (Roger)	0	0	0	0	0	0	0	0	0	0	0	0	0	0	0	0	0	0	0	0.0166667	0	0	0	0	0	0	0	0	0	0	0	0	0.0294118	0	0	0
Aphaenogaster lamellidens (Mayr)	0.117647	0	0	0.04	0.015873	0.153846	0.0208333	0.0163934	0.0454545	0.0645161	0.0679612	0.047619	0.0689655	0	0.0571429	0	0	0	0.384615	0.1	0.155556	0.111111	0.0204082	0	0	0	0	0	0.0380952	0.0526316	0.166667	0.192308	0.205882	0.00719424	0	0.0410959
Aphaenogaster mariae (Forel)	0	0	0	0	0	0	0	0	0	0	0	0	0	0.0196078	0	0	0	0	0	0	0	0	0	0	0	0	0	0	0	0	0	0.0192308	0	0	0	0
Aphaenogaster rudis complex	0.411765	0.533333	0.5	0.2	0.47619	0.333333	0.3125	0.270492	0.363636	0.419355	0.407767	0.380952	0.275862	0.392157	0.314286	0.5625	0.267327	0.464286	0.153846	0.35	0.266667	0.155556	0.285714	0.28	0.411765	0.426667	0.204082	0.244444	0.314286	0.368421	0.277778	0.288462	0.176471	0.0647482	0.218391	0.150685
Aphaenogaster tennesseensis (Mayr)	0	0	0	0	0	0	0	0	0	0	0	0	0	0	0	0	0	0	0	0	0	0	0	0	0	0	0	0	0	0	0	0.0576923	0.147059	0	0	0
Camponotus americanus (Mayr)	0	0	0	0	0	0	0.0208333	0	0.0227273	0	0	0.0238095	0	0	0	0	0	0.0357143	0.0769231	0.0166667	0	0	0	0	0.0294118	0	0	0	0	0	0	0	0.0882353	0	0.0114943	0
Camponotus castaneus (Latreille)	0.0588235	0	0.0769231	0	0.015873	0.025641	0	0	0.0909091	0.0322581	0.0679612	0.0714286	0	0.0588235	0	0.03125	0.039604	0	0.0769231	0.166667	0.111111	0.0222222	0.0816327	0.02	0.0588235	0.0266667	0	0	0.00952381	0.0175439	0	0.0961538	0	0	0.0344828	0.0273973
Camponotus chromaiodes (Bolton)	0.117647	0.0333333	0	0.12	0.0952381	0.025641	0.0416667	0	0	0	0.0194175	0	0	0	0.0285714	0	0.019802	0	0	0	0.0444444	0	0.0408163	0.08	0	0	0	0.0666667	0.0380952	0	0.111111	0.0769231	0.0588235	0.00719424	0	0
Camponotus nearcticus (Emery)	0	0.0333333	0	0	0	0	0	0	0	0	0	0	0	0	0	0	0	0	0	0	0	0	0	0.02	0	0	0	0	0	0	0	0	0	0	0.0229885	0
Camponotus pennsylvanicus (DeGeer)	0	0	0	0	0.0952381	0	0.4375	0.614754	0.227273	0	0.00970874	0	0	0	0	0.15625	0.524752	0.0714286	0.0769231	0.05	0.0222222	0	0	0	0.0588235	0.0266667	0	0	0.0285714	0.0175439	0	0.0576923	0.0294118	0.00719424	0.0114943	0.0136986
Crematogaster ashmeadi (Mayr)	0	0.0333333	0.0384615	0	0	0	0	0	0.0227273	0	0	0	0	0	0	0	0	0	0	0	0.0888889	0	0	0	0	0.0133333	0.0816327	0	0	0	0	0	0.0588235	0	0.0229885	0
Crematogaster lineolata (Say)	0.0588235	0.0666667	0.0769231	0.24	0.222222	0.25641	0	0.0163934	0	0.258065	0.339806	0.285714	0.448276	0.0784314	0.342857	0.09375	0.00990099	0.0357143	0.230769	0.133333	0.111111	0.533333	0.408163	0.52	0.323529	0.0666667	0.306122	0.555556	0.2	0.473684	0.361111	0.115385	0.0882353	0.273381	0.37931	0.561644
Crematogaster vermiculata (Emery)	0	0	0	0	0	0	0	0	0	0	0	0	0	0	0	0	0	0	0	0	0.0222222	0	0.0204082	0	0	0	0	0	0	0	0	0.0192308	0	0	0	0
Formica pallidefulva (Latreille)	0	0.133333	0.0769231	0	0.015873	0.0512821	0	0.0163934	0	0	0	0.0952381	0	0.0196078	0.0285714	0	0.039604	0.0714286	0	0.0333333	0	0	0	0	0	0	0	0.0222222	0.00952381	0.0350877	0	0.0576923	0	0	0.0114943	0
Formica sanguinea group	0	0	0	0.2	0	0	0.0208333	0	0	0	0	0	0.0344828	0	0	0.03125	0	0	0	0	0	0	0	0	0	0	0	0.0444444	0	0	0.0555556	0	0	0.18705	0	0
Formica subsericea (Say)	0	0	0	0.08	0	0	0.0208333	0	0.0454545	0	0	0	0	0.0784314	0.0285714	0.03125	0.019802	0	0	0.0833333	0	0	0	0	0	0.04	0.0408163	0	0.0857143	0	0	0	0	0.028777	0	0
Lasius interjectus (Mayr)	0	0	0	0	0	0	0	0	0	0	0	0	0	0	0	0	0	0	0	0	0	0	0	0	0	0.0133333	0	0	0	0	0	0	0	0	0	0
Myrmecina americana (Weber)	0.176471	0.0333333	0.115385	0	0.015873	0.0769231	0.0833333	0.00819672	0.113636	0.16129	0.0291262	0.0714286	0.103448	0.0196078	0.0285714	0.09375	0.029703	0.25	0	0	0.133333	0.111111	0.0204082	0.04	0.0588235	0.0133333	0.0204082	0.0222222	0.00952381	0	0.0277778	0	0.0882353	0.0359712	0	0.0273973
Myrmecina sp.	0	0.0333333	0	0	0	0	0	0	0	0	0.00970874	0	0	0	0	0	0.019802	0	0	0	0	0	0	0	0	0	0	0	0	0	0	0	0	0	0	0
Neivamyrmex texanus (Watkins)	0	0	0	0	0	0	0	0	0	0	0	0	0	0	0	0	0	0	0	0	0	0	0	0	0	0	0	0	0	0	0	0	0	0.374101	0	0
Nylanderia concinna (Trager)	0	0	0	0	0	0	0	0	0	0	0	0	0	0	0	0	0	0	0	0	0	0	0	0	0	0	0.0408163	0	0	0	0	0	0	0	0	0
Nylanderia terricola (Buckley)	0	0	0	0	0	0	0	0	0	0	0.00970874	0	0	0	0	0	0	0	0	0	0	0	0	0	0	0	0	0	0	0	0	0	0	0	0	0
Nylandaria faisonensis (Forel)	0	0	0	0	0	0	0	0	0	0	0	0	0	0	0	0	0	0	0	0	0	0	0	0	0	0	0	0	0	0	0	0	0	0.00719424	0	0
Ponera pennsylvanica (Buckley)	0	0	0.0384615	0.04	0.031746	0.025641	0	0.00819672	0.0454545	0	0.00970874	0.0238095	0	0.0980392	0	0	0.019802	0	0	0	0.0222222	0.0222222	0.102041	0	0	0.0266667	0	0	0.0285714	0.0350877	0	0	0.0294118	0.00719424	0.0114943	0.0136986
Prenolepis imparis (Say)	0.0588235	0	0.0384615	0.04	0	0.025641	0.0208333	0	0.0227273	0	0	0	0	0	0	0	0	0.0357143	0	0	0.0222222	0	0	0	0	0	0.0408163	0	0	0	0	0	0	0	0	0
Strumigenys carolinensis (Brown)	0	0	0	0	0	0	0	0	0	0	0	0	0	0	0	0	0	0	0	0.0166667	0	0	0	0	0	0	0	0	0	0	0	0	0	0	0	0
Strumigenys ornata (Mayr)	0	0	0	0	0	0	0	0	0	0	0	0	0	0	0	0	0	0	0	0	0	0	0	0	0	0	0.0204082	0	0	0	0	0	0	0	0	0
Strumigenys pergandei (Emery)	0	0	0	0	0	0	0	0	0	0	0.00970874	0	0	0	0	0	0	0	0	0	0	0	0	0	0	0	0	0	0	0	0	0	0	0	0	0
Strumigenys sp (DFmorphX)	0	0	0	0	0	0	0	0	0	0.0322581	0	0	0	0	0	0	0	0	0	0	0	0	0	0	0	0	0	0	0	0	0	0	0	0	0	0
Solenopsis molesta group.	0	0	0	0	0.015873	0	0.0208333	0.0409836	0	0	0	0	0.0689655	0.196078	0.142857	0	0	0	0	0.0166667	0	0	0	0	0.0294118	0.306667	0.183673	0.0222222	0.171429	0	0	0.0192308	0	0	0.264368	0.164384
Stenamma cf. impar	0	0	0.0384615	0	0	0	0	0	0	0	0	0	0	0	0	0	0	0	0	0	0	0	0	0	0	0	0	0	0	0	0	0	0	0	0	0
Stenamma impar (Forel)	0	0	0	0.04	0	0	0	0	0	0	0	0	0	0	0	0	0	0	0	0	0	0	0	0	0	0	0	0	0	0	0	0	0	0	0	0
Temnothorax curvispinosus (Mayr)	0	0.0333333	0	0	0	0.025641	0	0.00819672	0	0.0322581	0	0	0	0.0392157	0.0285714	0	0	0	0	0.0166667	0	0.0222222	0.0204082	0	0.0294118	0.04	0.0612245	0.0222222	0.0666667	0	0	0	0	0	0	0
Temnothorax pergandei (Emery)	0	0	0	0	0	0	0	0	0	0	0.00970874	0	0	0	0	0	0.00990099	0	0	0	0	0	0	0.02	0	0	0	0	0	0	0	0	0	0	0	0
Temnothorax schaumii (Roger)	0	0.0333333	0	0	0	0	0	0	0	0	0	0	0	0	0	0	0	0	0	0	0	0	0	0	0	0	0	0	0	0	0	0	0	0	0	0
